# Supplementary material for: High-specificity bioinformatics framework for epigenomic profiling of discordant twins reveals specific and shared markers for ACPA and ACPA-positive rheumatoid arthritis
Source: Genome Med. 2016 Nov 22;8:124. doi: 10.1186/s13073-016-0374-0 (PMC5120506; doi:10.1186/s13073-016-0374-0)
Supplement: Additional file 2: — Supplementary Tables S1 to S4. (ZIP 31 kb) [file 13073_2016_374_MOESM2_ESM.zip]

Archive with 2 entries (2 files):
- 13073_2016_374_MOESM2_ESM.docx
- 13073_2016_374_MOESM2_ESM.xlsx
