# Supplementary material for: High-specificity bioinformatics framework for epigenomic profiling of discordant twins reveals specific and shared markers for ACPA and ACPA-positive rheumatoid arthritis
Source: Genome Med. 2016 Nov 22;8:124. doi: 10.1186/s13073-016-0374-0 (PMC5120506; doi:10.1186/s13073-016-0374-0)
Supplement: Additional file 2: — Supplementary Tables S1 to S4. (ZIP 31 kb) [file 13073_2016_374_MOESM2_ESM.zip › 13073_2016_374_MOESM2_ESM.xlsx]

## Sheet: Supp. Table 1. Patient details.
Twin pair	ACPA status	Disease	Gender	Smoking habit	HLA shared epitope genotype
TS1 PAIR 1	Positive	Non RA	Female	S	Non SE
	Negative	Non RA		S
TS1 PAIR 2	Positive	Non RA	Male	NS	Non SE
	Negative	Non RA		NS
TS1 PAIR 3	Positive	Non RA	Female	S	SE+
	Negative	Non RA		NS
TS1 PAIR 4	Positive	Non RA	Female	NS	SE+
	Negative	Non RA		NS
TS1 PAIR 5	Positive	Non RA	Female	NS	SE++
	Negative	Non RA		NS
TS2 PAIR 1	Positive	RA	Male	NS	SE++
	Negative	RA		NS
TS2 PAIR 2	Positive	RA	Male	NS	SE+
	Negative	RA		NS
TS2 PAIR 3	Positive	RA	Male	NS	SE++
	Negative	RA		NS
TS2 PAIR 4	Positive	RA	Male	S	SE+
	Negative	RA		NS
TS2 PAIR 5	Positive	RA	Female	S	Non SE
	Negative	RA		S
TS2 PAIR 6	Positive	RA	Female	NS	.
	Negative	RA		NS
TS2 PAIR 7	Positive	RA	Female	S	SE++
	Negative	RA		S

## Sheet: Supp. Table 2. Candidate DMRs.
DMR ID all	chr	start	end	nprobes	FWER avg	FWER max	FWER area	Permuted p-value	TYPE	Gene (distance to TSS)
DMR_nc_01	chr5	140582954	140584051	32	<0.05		<0.1	0.031	TS1	PCDHB14 (+241)
DMR_nc_02	chr10	99199918	99200806	26	<0.05		<0.1	0.008	TS2	EXOSC1 (-4604), ZDHHC16 (+4442)
DMR_nc_03	chr18	32018645	32019170	16	<0.1			0.015625	TS2	MOCOS (-2570)
DMR_nc_04	chr7	92297873	92299356	40			<0.1	0.0625	TS2	CDK6 (+2533), C7orf64 (+302592)
DMR_nc_05	chr8	49083950	49084296	11		<0.1		0.015625	TS2	UBE2V2 (+575)
DMR_nc_06	chr5	140494633	140495503	26		<0.1		0.015625	TS2	PCDHB5 (+84)
DMR_nc_07	chr5	140593567	140595037	42	<0.05		<0.1	0.03125	TS2	PCDHB18 (+180)

## Sheet: Supp. Table 3. DMR association
			TS1				TS2
DMR name	Gene (distance to TSS)		Age	Gender	Smoking	HLA	Age	Gender	Smoking	HLA
DMR1	PCDHB14 (+224)		0.773344	0.655176	0.981056	0.421746	0.879327	0.902163	0.642561	0.555425
DMR2	SLCO2B1 (+91266), ARRB1 (+109444)		0.0290879	0.568364	0.157058	0.154567	0.457322	0.446035	0.266292	0.186507
DMR3	NUDT10 (-3524)		0.573655	0.769717	0.965459	0.138501	0.343566	0.0766754	0.352567	0.814486
DMR4	SAMD4A (-2474)		0.0191557	0.690036	0.197179	0.154004	0.998546	0.184083	0.680871	0.925868
DMR5	TCF7L1 (+1479), TGOLN2 (+193161)		0.0410517	0.166833	0.53003	0.539273	0.949568	0.683024	0.919775	0.133969
DMR6	PAPOLA (+44)		0.0488521	0.85066	0.129846	0.284	0.548572	0.0845405	0.975983	0.561335
DMR7	AK3 (-275)		0.071529	0.982119	0.397877	0.156418	0.606578	0.0712565	0.12404	0.715106
DMR8	ZNF281 (+326)		0.0900002	0.998234	0.22432	0.268947	0.402282	0.10457	0.893462	0.411315
DMR9	NHLH2 (+632)		0.32373	0.098211	0.198809	0.410297	0.54262	0.0458658	0.527162	0.820199
DMR10	LINGO1 (-186249), TBC1D2B (+259036)		0.0342378	0.844476	0.197228	0.212445	0.434834	0.0337008	0.25644	0.55345
DMR11	SP5 (+412)		0.148937	0.351496	0.229878	0.155866	0.664514	0.147118	0.0487281	0.387861
DMR12	PLA2G15 (-592)		0.189081	0.687258	0.130631	0.801251	0.938427	0.398191	0.246999	0.15647
DMR13	TMCO3 (-346)		0.00496169	0.458793	0.435211	0.0497769	0.952988	0.358257	0.106172	0.516122
DMR14	LZTR1 (-62745), CRKL (+2099)		0.251714	0.528963	0.38873	0.781851	0.419276	0.851883	0.864286	0.322189
DMR15	LRRC37A (-107090), KIAA1267 (-15809)		0.0526922	0.651359	0.238929	0.456633	0.627948	0.0887842	0.325878	0.91621
DMR16	CA8 (+2720)		0.0601462	0.806043	0.0550934	0.39843	0.59786	0.0572903	0.312886	0.79401
DMR17	HTR2C (-3412)		0.744686	0.363264	0.52777	0.522886	0.890406	0.392359	0.564003	0.84374
DMR18	EXOSC1 (-4655), ZDHHC16 (+4493)		0.994154	0.513433	0.478557	0.265644	0.83268	0.323731	0.327928	0.784088

## Sheet: Supp. Table 4. Validation
									without deconvolution									with deconvolution				Legend
									charm	Technical		Replication		Meta-analysis (p-values)				charm	Technical			0.943822	>0.20
NAME	Cont.	chr	pos	Gene		ratio		Exp	slope	p-value	slope	p-value	slope	Summation p-values	Effect Sizes Combination		Exp	slope	p-value	slope		0.19041	<0.20
Val1	TS2	chr5	140495091	PCDHB5		0.714286			-3.02006	0.141434	-1.69282	0.176127	-1.38112	0.055	0.043			-0.140504	0.160508	-15.6564		0.058551	<0.10
Val2	TS2	chr5	140495091	PCDHB5		0.714286			-3.02006	0.190174	-1.47688	0.231616	-1.21686	0.096	0.074			-0.140504	0.226679	-13.3991		0.0233954	<0.05
Val3	TS1	chr5	140583289	PCDHB14		0.6			-3.07185	0.527303	-0.69148	0.477078	-0.725767	0.534	0.326			-0.135061	0.571132	-1.91107
Val4	TS1	chr5	140583334	PCDHB14		0.6			-3.18567	0.200463	-1.53125	0.168386	-1.43334	0.074	0.047			-0.138681	0.369602	-4.74372		0.0204285	hyper
Val5	TS2	chr5	140583334	PCDHB14		0.571429			-0.36654	0.643633	-0.486857	0.733181	0.343776	0.832	0.991			-0.0332661	0.541248	-6.30358		-0.922791	hypo
Val6	TS1	chr5	140583445	PCDHB14		0.8			-3.16003	0.058551	-2.98098	0.224292	-1.25894	0.043	0.016			-0.124114	0.240493	-5.14237
Val7	TS2	chr5	140583454	PCDHB14		0.571429			-1.40298	0.415049	-0.888329	0.816769	-0.23333	0.744	0.495			-0.0885001	0.197575	-12.6877
Val8	TS2	chr10	99200355	EXOSC1		0.857143			0.620314	0.377688	0.952358	0.535666	0.624919	0.481	0.298			0.0729141	0.621066	3.96232
